# Supplementary material for: Sequencing the cap-snatching repertoire of H1N1 influenza provides insight into the mechanism of viral transcription initiation
Source: Nucleic Acids Res. 2015 Apr 21;43(10):5052–64. doi: 10.1093/nar/gkv333 (PMC4446424; doi:10.1093/nar/gkv333)
Supplement: SUPPLEMENTARY DATA [file supp_gkv333_nar-00165-r-2015-File009.xlsx]

## Sheet: Supplemental Table 1
Dataset	Gene	H.p.i.	Method	Viral panhandle sequence	5' adapter	RT primer	5' PCR primer	3' PCR primer	Raw reads	Reads after removing PCR duplicates	Reads matching viral sequence	Reads passing quality filter	Unique reads passing quality filter	Unique mapped reads	Total mapping events of unique reads	Total mapping events after removing paralogs
HA_TS	HA	4	Template-switching	GCAAAAGCAG	Rtru_TSO_long_v2	HA_outer_RT	Illumina_P5	HA_159_idx4	28787274	1815563	1042796	1041989	856824	287034	3505656	3206868
MP_TS	MP	4	Template-switching	GCAAAAGCAG	Rtru_TSO_long_v2	MP_outer_RT	Illumina_P5	MP_151_idx7	37839768	2276135	1210706	1208680	1001106	293557	3696228	3428078
NA_TS	NA	4	Template-switching	GCAAAAGCAG	Rtru_TSO_long_v2	NA_outer_RT	Illumina_P5	NA_149_idx6	19254161	508310	189580	189119	157441	64946	789842	730092
NP_TS	NP	4	Template-switching	GCAAAAGCAG	Rtru_TSO_long_v2	NP_outer_RT	Illumina_P5	NP_169_idx5	21668853	1641215	1030980	1030357	858127	309010	3509339	3244899
NS1_120	NS1	2	Template-switching	GCAAAAGCAG	Rtru_TSO_long_v2	NS1_outer_RT	Illumina_P5	NS1_152_idx23	25613675	1684097	1080409	948421	737552	191234	3123177	2843006
NS1_240	NS1	4	Template-switching	GCAAAAGCAG	Rtru_TSO_long_v2	NS1_outer_RT	Illumina_P5	NS1_152_idx24	30910393	12336307	10954766	9441455	7387111	1063034	17980354	16863421
NS1_30	NS1	0.5	Template-switching	GCAAAAGCAG	Rtru_TSO_long_v2	NS1_outer_RT	Illumina_P5	NS1_152_idx19	37798403	1227941	529971	463481	379566	160770	1864302	1712952
NS1_45	NS1	0.75	Template-switching	GCAAAAGCAG	Rtru_TSO_long_v2	NS1_outer_RT	Illumina_P5	NS1_152_idx20	37833138	1260165	637514	556641	455680	160855	1832734	1689163
NS1_5R	NS1	4	CIP-TAP	GCAAAAGCAG	CStru_5'longAd	NS1_outer_RT	Illumina_P5	NS_idx8_nestedPCR	47118813	9224831	16160	16160	14023	6498	66868	45555
NS1_60	NS1	1	Template-switching	GCAAAAGCAG	Rtru_TSO_long_v2	NS1_outer_RT	Illumina_P5	NS1_152_idx21	29929484	1686559	913784	802706	638776	197329	2689418	2438651
NS1_90	NS1	1.5	Template-switching	GCAAAAGCAG	Rtru_TSO_long_v2	NS1_outer_RT	Illumina_P5	NS1_152_idx22	31021296	2456407	1468374	1292399	1011459	279842	4394113	4007959
NS1_TS	NS1	4	Template-switching	GCAAAAGCAG	Rtru_TSO_long	NS1_outer_RT	Illumina_P5	NS_idx8_nestedPCR	48033163	31321327	30158316	30157910	25040646	1289505	13060345	12270505
PA_TS	PA	4	Template-switching	GCGAAAGCAG	Rtru_TSO_long_v2	PA_outer_RT	Illumina_P5	PA_168_idx3	21383453	1164023	604130	602874	499333	156184	2054154	1857193
PB1_TS	PB1	4	Template-switching	GCGAAAGCAG	Rtru_TSO_long_v2	PB1_outer_RT	Illumina_P5	PB1_159_idx2	31588169	1124050	427427	426047	357215	124113	1387777	1290043
PB2_5R	PB2	4	CIP-TAP	GCGAAAGCAG	CStru_5'longAd	PB2_outer_RT	Illumina_P5	PB2_idx1_nestedPCR	11042626	485075	19194	19190	14729	8696	47002	41720
PB2_TS	PB2	4	Template-switching	GCGAAAGCAG	Rtru_TSO_long	PB2_outer_RT	Illumina_P5	PB2_idx1_nestedPCR	32739609	4613605	3923998	3923763	3228993	551995	7650069	7037546

## Sheet: Supplemental Table 2
Name	Use	Sequence
Illumina_P5	Library amplification	AATGATACGGCGACCACCGA
Rtru_TSO_long	Template-switching oligonucleotide	AATGATACGGCGACCACCGAGATCTACACTCTTTCCCTACACGACGCTCTTCCGATCTNNNNNrGrGrG
Rtru_TSO_long_v2	Template-switching oligonucleotide	/5Me-isodC//iisodG//iMe-isodC/AATGATACGGCGACCACCGAGATCTACACTCTTTCCCTACACGACGCTCTTCCGATCTNNNNNNNNNrGrGrG
PB2_outer_RT	Reverse Transcription	AGGGCCAAAGGTTCCATGTT
PB1_outer_RT	Reverse Transcription	TCCAGATTCATTGGCCGTGA
PA_outer_RT	Reverse Transcription	TGAACTTCTCTCCTTGTTACTCCAA
HA_outer_RT	Reverse Transcription	AGCTCAATTGCTCCCTCAGT
NP_outer_RT	Reverse Transcription	TTCCTGTGCGAACAAGAGCT
NA_outer_RT	Reverse Transcription	CCGACAGGGCAGCTCATTAA
MP_outer_RT	Reverse Transcription	TCTTTGGCCCCATGGAATGT
NS_outer_RT	Reverse Transcription	GAGTCTCCAGCCGGTCAAAA
PB2_idx1_nestedPCR	Library Amplification	CAAGCAGAAGACGGCATACGAGATcgtgatGTGACTGGAGTTCAGACGTGTGCTCTTCCGATCTtgataccatcactcggtctgatccggcgtcattca
NS_idx8_nestedPCR	Library Amplification	CAAGCAGAAGACGGCATACGAGATtcaagtGTGACTGGAGTTCAGACGTGTGCTCTTCCGATCTgcgcgatgcaggtacagaggccatgg
PB1_159_idx2	Library Amplification	CAAGCAGAAGACGGCATACGAGATacatcgGTGACTGGAGTTCAGACGTGTGCTCTTCCGATCTCCCCTTTCTGAGTACTGATGTGT
PA_168_idx3	Library Amplification	CAAGCAGAAGACGGCATACGAGATgcctaaGTGACTGGAGTTCAGACGTGTGCTCTTCCGATCTTGAAAATCTGAATACATGAAGCACACT
HA_159_idx4	Library Amplification	CAAGCAGAAGACGGCATACGAGATtggtcaGTGACTGGAGTTCAGACGTGTGCTCTTCCGATCTacagaatgtgtcactgccac
NP_169_idx5	Library Amplification	CAAGCAGAAGACGGCATACGAGATcactgtGTGACTGGAGTTCAGACGTGTGCTCTTCCGATCTtcggtgcacatttggatgtaga
NA_149_idx6	Library Amplification	CAAGCAGAAGACGGCATACGAGATattggcGTGACTGGAGTTCAGACGTGTGCTCTTCCGATCTtccagtatggttttgatttccgg
MP_151_idx7	Library Amplification	CAAGCAGAAGACGGCATACGAGATgatctgGTGACTGGAGTTCAGACGTGTGCTCTTCCGATCTAGCCATTCCATGAGAACCTCA
NS1_152_idx8	Library Amplification	CAAGCAGAAGACGGCATACGAGATtcaagtGTGACTGGAGTTCAGACGTGTGCTCTTCCGATCTGGACTTCTGATCTCGGCGAA
NS1_152_idx19	Library Amplification	CAAGCAGAAGACGGCATACGAGATtttcacGTGACTGGAGTTCAGACGTGTGCTCTTCCGATCTGGACTTCTGATCTCGGCGAA
NS1_152_idx20	Library Amplification	CAAGCAGAAGACGGCATACGAGATggccacGTGACTGGAGTTCAGACGTGTGCTCTTCCGATCTGGACTTCTGATCTCGGCGAA
NS1_152_idx21	Library Amplification	CAAGCAGAAGACGGCATACGAGATcgaaacGTGACTGGAGTTCAGACGTGTGCTCTTCCGATCTGGACTTCTGATCTCGGCGAA
NS1_152_idx22	Library Amplification	CAAGCAGAAGACGGCATACGAGATcgtacgGTGACTGGAGTTCAGACGTGTGCTCTTCCGATCTGGACTTCTGATCTCGGCGAA
NS1_152_idx23	Library Amplification	CAAGCAGAAGACGGCATACGAGATccactcGTGACTGGAGTTCAGACGTGTGCTCTTCCGATCTGGACTTCTGATCTCGGCGAA
NS1_152_idx24	Library Amplification	CAAGCAGAAGACGGCATACGAGATgctaccGTGACTGGAGTTCAGACGTGTGCTCTTCCGATCTGGACTTCTGATCTCGGCGAA
NS1_152_idx25	Library Amplification	CAAGCAGAAGACGGCATACGAGATatcagtGTGACTGGAGTTCAGACGTGTGCTCTTCCGATCTGGACTTCTGATCTCGGCGAA
CStru_5'longAd	CIP-TAP 5' adapter	AATGATACGGCGACCACCGAGATCTACACTCTTTCCCTACACGACGCTCTTCCGATCTNNNNNNNN
